# Supplementary material for: Dynamic interfacial trapping of flexural waves in structured plates
Source: Proc Math Phys Eng Sci. 2016 Feb;472(2186):20150658. doi: 10.1098/rspa.2015.0658 (PMC4841657; doi:10.1098/rspa.2015.0658)
Supplement: Supplementary material [file rspa20150658supp1.zip]

Archive with 37 entries (33 files):
- rspa-2015-0658-File007/
- rspa-2015-0658-File007/source_files_suppmat_sgh/
- rspa-2015-0658-File007/source_files_suppmat_sgh/.DS_Store
- rspa-2015-0658-File007/source_files_suppmat_sgh/branchcuts1.pdf
- rspa-2015-0658-File007/source_files_suppmat_sgh/jfm.bst
- rspa-2015-0658-File007/source_files_suppmat_sgh/PROCEEDINGS_A_RGB.EPS
- rspa-2015-0658-File007/source_files_suppmat_sgh/PROCEEDINGS_A_RGB.PDF
- rspa-2015-0658-File007/source_files_suppmat_sgh/real_nobranchcut_K_beta4.pdf
- rspa-2015-0658-File007/source_files_suppmat_sgh/rsproca_new.cls
- rspa-2015-0658-File007/source_files_suppmat_sgh/RSTA_OpenAccesslogo_RGB.EPS
- rspa-2015-0658-File007/source_files_suppmat_sgh/RSTA_OpenAccesslogo_RGB.PDF
- rspa-2015-0658-File007/source_files_suppmat_sgh/RS_crossmark_logo.eps
- rspa-2015-0658-File007/source_files_suppmat_sgh/RS_crossmark_logo.pdf
- rspa-2015-0658-File007/source_files_suppmat_sgh/RS_Pubs_Logo_Line_CMYK.EPS
- rspa-2015-0658-File007/source_files_suppmat_sgh/RS_Pubs_Logo_Line_CMYK.PDF
- rspa-2015-0658-File007/source_files_suppmat_sgh/Semi_Infinite_gratings_suppmat_Jan_21.aux
- rspa-2015-0658-File007/source_files_suppmat_sgh/Semi_Infinite_gratings_suppmat_Jan_21.log
- rspa-2015-0658-File007/source_files_suppmat_sgh/Semi_Infinite_gratings_suppmat_Jan_21.out
- rspa-2015-0658-File007/source_files_suppmat_sgh/Semi_Infinite_gratings_suppmat_Jan_21.pdf
- rspa-2015-0658-File007/source_files_suppmat_sgh/Semi_Infinite_gratings_suppmat_Jan_21.synctex.gz
- rspa-2015-0658-File007/source_files_suppmat_sgh/Semi_Infinite_gratings_suppmat_Jan_21.tex
- rspa-2015-0658-File007/__MACOSX/
- rspa-2015-0658-File007/__MACOSX/source_files_suppmat_sgh/
- rspa-2015-0658-File007/__MACOSX/source_files_suppmat_sgh/._.DS_Store
- rspa-2015-0658-File007/__MACOSX/source_files_suppmat_sgh/._branchcuts1.pdf
- rspa-2015-0658-File007/__MACOSX/source_files_suppmat_sgh/._jfm.bst
- rspa-2015-0658-File007/__MACOSX/source_files_suppmat_sgh/._PROCEEDINGS_A_RGB.EPS
- rspa-2015-0658-File007/__MACOSX/source_files_suppmat_sgh/._PROCEEDINGS_A_RGB.PDF
- rspa-2015-0658-File007/__MACOSX/source_files_suppmat_sgh/._real_nobranchcut_K_beta4.pdf
- rspa-2015-0658-File007/__MACOSX/source_files_suppmat_sgh/._rsproca_new.cls
- rspa-2015-0658-File007/__MACOSX/source_files_suppmat_sgh/._RSTA_OpenAccesslogo_RGB.EPS
- rspa-2015-0658-File007/__MACOSX/source_files_suppmat_sgh/._RSTA_OpenAccesslogo_RGB.PDF
- rspa-2015-0658-File007/__MACOSX/source_files_suppmat_sgh/._RS_crossmark_logo.eps
- rspa-2015-0658-File007/__MACOSX/source_files_suppmat_sgh/._RS_crossmark_logo.pdf
- rspa-2015-0658-File007/__MACOSX/source_files_suppmat_sgh/._RS_Pubs_Logo_Line_CMYK.EPS
- rspa-2015-0658-File007/__MACOSX/source_files_suppmat_sgh/._RS_Pubs_Logo_Line_CMYK.PDF
- rspa-2015-0658-File007/__MACOSX/source_files_suppmat_sgh/._Semi_Infinite_gratings_suppmat_Jan_21.tex
