# Supplementary material for: Dynamic interfacial trapping of flexural waves in structured plates
Source: Proc Math Phys Eng Sci. 2016 Feb;472(2186):20150658. doi: 10.1098/rspa.2015.0658 (PMC4841657; doi:10.1098/rspa.2015.0658)
Supplement: Supplementary material [file rspa20150658supp1.zip › rspa-2015-0658-File007/source_files_suppmat_sgh/Semi_Infinite_gratings_suppmat_Jan_21.aux]

\relax 
\providecommand\HyperFirstAtBeginDocument{\AtBeginDocument}
\HyperFirstAtBeginDocument{\ifx\hyper@anchor\@undefined
\global\let\oldcontentsline\contentsline
\gdef\contentsline#1#2#3#4{\oldcontentsline{#1}{#2}{#3}}
\global\let\oldnewlabel\newlabel
\gdef\newlabel#1#2{\newlabelxx{#1}#2}
\gdef\newlabelxx#1#2#3#4#5#6{\oldnewlabel{#1}{{#2}{#3}}}
\AtEndDocument{\ifx\hyper@anchor\@undefined
\let\contentsline\oldcontentsline
\let\newlabel\oldnewlabel
\fi}
\fi}
\global\let\hyper@last\relax 
\gdef\HyperFirstAtBeginDocument#1{#1}
\providecommand\HyField@AuxAddToFields[1]{}
\newlabel{firstpage}{{}{1}{\relax }{Doc-Start}{}}
\@writefile{toc}{\contentsline {section}{\numberline {A}Factorizing ${\cal  K}(z)$}{2}{Appendix.1.A}}
\newlabel{app:K}{{A}{2}{Factorizing ${\cal K}(z)$\relax }{Appendix.1.A}{}}
\newlabel{inte}{{A.2}{2}{Factorizing ${\cal K}(z)$\relax }{equation.1.A.2}{}}
\newlabel{kpkme}{{A.3}{2}{Factorizing ${\cal K}(z)$\relax }{equation.1.A.3}{}}
\@writefile{toc}{\contentsline {section}{\numberline {B}Accelerated convergence for ${\cal  K}(z)$}{2}{Appendix.1.B}}
\newlabel{acckz}{{B}{2}{Accelerated convergence for ${\cal K}(z)$\relax }{Appendix.1.B}{}}
\newlabel{sch1}{{B.1}{2}{Accelerated convergence for ${\cal K}(z)$\relax }{equation.1.B.1}{}}
\newlabel{sch2}{{B.2}{2}{Accelerated convergence for ${\cal K}(z)$\relax }{equation.1.B.2}{}}
\newlabel{schloe1}{{B.3}{3}{Accelerated convergence for ${\cal K}(z)$\relax }{equation.1.B.3}{}}
\newlabel{ks2}{{B.4}{3}{Accelerated convergence for ${\cal K}(z)$\relax }{equation.1.B.4}{}}
\newlabel{ccs}{{B.6}{3}{Accelerated convergence for ${\cal K}(z)$\relax }{equation.1.B.6}{}}
\newlabel{kappap}{{B.7}{3}{Accelerated convergence for ${\cal K}(z)$\relax }{equation.1.B.7}{}}
\newlabel{chi2}{{B.8}{3}{Accelerated convergence for ${\cal K}(z)$\relax }{equation.1.B.7}{}}
\newlabel{chi3}{{B.9}{3}{Accelerated convergence for ${\cal K}(z)$\relax }{equation.1.B.7}{}}
\@writefile{toc}{\contentsline {subsection}{\numberline {(a)}Series representations for ${\cal  K}(z)$ for numerical evaluation}{3}{subsection.1.B.1}}
\@writefile{lof}{\contentsline {figure}{\numberline {B1}{\ignorespaces  (a) Imaginary part of the Helmholtz part of the kernel function for $\beta = 4.0$, $s = 1.0$ with $z = e^{i \theta }$ for $\theta \in [3.95, 4.05]$ using 5000 terms (solid line) and convergent grating sums (dashed line). (b) Real part of the modified Helmholtz part of the kernel function for the same parameter values with 5000 terms.\relax }}{4}{figure.caption.1}}
\providecommand*\caption@xref[2]{\@setref\relax\@undefined{#1}}
\newlabel{branches}{{B1}{4}{(a) Imaginary part of the Helmholtz part of the kernel function for $\beta = 4.0$, $s = 1.0$ with $z = e^{i \theta }$ for $\theta \in [3.95, 4.05]$ using 5000 terms (solid line) and convergent grating sums (dashed line). (b) Real part of the modified Helmholtz part of the kernel function for the same parameter values with 5000 terms.\relax \relax }{figure.caption.1}{}}
\newlabel{eq32}{{B.10}{4}{Series representations for ${\cal K}(z)$ for numerical evaluation\relax }{equation.1.B.10}{}}
\newlabel{hanke}{{B.12}{4}{Series representations for ${\cal K}(z)$ for numerical evaluation\relax }{equation.1.B.12}{}}
\newlabel{LastPage}{{5}{5}}
