# Supplementary material for: Dynamic interfacial trapping of flexural waves in structured plates
Source: Proc Math Phys Eng Sci. 2016 Feb;472(2186):20150658. doi: 10.1098/rspa.2015.0658 (PMC4841657; doi:10.1098/rspa.2015.0658)
Supplement: Supplementary material [file rspa20150658supp1.zip › rspa-2015-0658-File007/source_files_suppmat_sgh/Semi_Infinite_gratings_suppmat_Jan_21.log]

This is pdfTeX, Version 3.1415926-1.40.11 (TeX Live 2010) (format=pdflatex 2010.12.28)  22 JAN 2016 15:13
entering extended mode
 \write18 enabled.
 file:line:error style messages enabled.
 %&-line parsing enabled.
**Semi_Infinite_gratings_suppmat_Jan_21.tex
(./Semi_Infinite_gratings_suppmat_Jan_21.tex
LaTeX2e <2009/09/24>
Babel <v3.8l> and hyphenation patterns for english, dumylang, nohyphenation, ge
rman-x-2009-06-19, ngerman-x-2009-06-19, ancientgreek, ibycus, arabic, armenian
, basque, bulgarian, catalan, pinyin, coptic, croatian, czech, danish, dutch, u
kenglish, usenglishmax, esperanto, estonian, farsi, finnish, french, galician, 
german, ngerman, swissgerman, monogreek, greek, hungarian, icelandic, assamese,
 bengali, gujarati, hindi, kannada, malayalam, marathi, oriya, panjabi, tamil, 
telugu, indonesian, interlingua, irish, italian, kurmanji, lao, latin, latvian,
 lithuanian, mongolian, mongolianlmc, bokmal, nynorsk, polish, portuguese, roma
nian, russian, sanskrit, serbian, slovak, slovenian, spanish, swedish, turkish,
 turkmen, ukrainian, uppersorbian, welsh, loaded.
(./rsproca_new.cls

LaTeX Warning: You have requested release `2014/16/12' of LaTeX,
               but only release `2009/09/24' is available.

Document Class: rsproca_new 2014/16/12 v1.0 Standard LaTeX document class
(/usr/local/texlive/2010/texmf-dist/tex/latex/vruler/vruler.sty 2.3 <24/10/96>
    VRULER version 2.3 Octorber 1996 By Z Jiang
    University of New England, Australia
    Email: zhuhan@neumann.une.edu.au
) (/usr/local/texlive/2010/texmf-dist/tex/latex/crop/crop.sty
Package: crop 2003/05/20 v1.9 crop marks (mf)
\stockwidth=\dimen107
\stockheight=\dimen108
\CROP@index=\count89

(/usr/local/texlive/2010/texmf-dist/tex/latex/graphics/color.sty
Package: color 2005/11/14 v1.0j Standard LaTeX Color (DPC)

(/usr/local/texlive/2010/texmf-dist/tex/latex/latexconfig/color.cfg
File: color.cfg 2007/01/18 v1.5 color configuration of teTeX/TeXLive
)
Package color Info: Driver file: pdftex.def on input line 130.

(/usr/local/texlive/2010/texmf-dist/tex/latex/pdftex-def/pdftex.def
File: pdftex.def 2010/02/14 v0.04n Graphics/color for pdfTeX
\Gread@gobject=\count90
))
(/usr/local/texlive/2010/texmf-dist/tex/latex/graphics/graphics.sty
Package: graphics 2009/02/05 v1.0o Standard LaTeX Graphics (DPC,SPQR)

(/usr/local/texlive/2010/texmf-dist/tex/latex/graphics/trig.sty
Package: trig 1999/03/16 v1.09 sin cos tan (DPC)
)
(/usr/local/texlive/2010/texmf-dist/tex/latex/latexconfig/graphics.cfg
File: graphics.cfg 2010/04/23 v1.9 graphics configuration of TeX Live
)
Package graphics Info: Driver file: pdftex.def on input line 91.
)
\CROP@offset=\count91
Package crop Info: Local config file crop.cfg used on input line 605.

(/usr/local/texlive/2010/texmf-dist/tex/xelatex/xetexconfig/crop.cfg))
(/usr/local/texlive/2010/texmf-dist/tex/latex/amsmath/amsmath.sty
Package: amsmath 2000/07/18 v2.13 AMS math features
\@mathmargin=\skip41

For additional information on amsmath, use the `?' option.
(/usr/local/texlive/2010/texmf-dist/tex/latex/amsmath/amstext.sty
Package: amstext 2000/06/29 v2.01

(/usr/local/texlive/2010/texmf-dist/tex/latex/amsmath/amsgen.sty
File: amsgen.sty 1999/11/30 v2.0
\@emptytoks=\toks31
\ex@=\dimen109
))
(/usr/local/texlive/2010/texmf-dist/tex/latex/amsmath/amsbsy.sty
Package: amsbsy 1999/11/29 v1.2d
\pmbraise@=\dimen110
)
(/usr/local/texlive/2010/texmf-dist/tex/latex/amsmath/amsopn.sty
Package: amsopn 1999/12/14 v2.01 operator names
)
\inf@bad=\count92
LaTeX Info: Redefining \frac on input line 211.
\uproot@=\count93
\leftroot@=\count94
LaTeX Info: Redefining \overline on input line 307.
\classnum@=\count95
\DOTSCASE@=\count96
LaTeX Info: Redefining \ldots on input line 379.
LaTeX Info: Redefining \dots on input line 382.
LaTeX Info: Redefining \cdots on input line 467.
\Mathstrutbox@=\box32
\strutbox@=\box33
\big@size=\dimen111
LaTeX Font Info:    Redeclaring font encoding OML on input line 567.
LaTeX Font Info:    Redeclaring font encoding OMS on input line 568.
\macc@depth=\count97
\c@MaxMatrixCols=\count98
\dotsspace@=\muskip10
\c@parentequation=\count99
\dspbrk@lvl=\count100
\tag@help=\toks32
\row@=\count101
\column@=\count102
\maxfields@=\count103
\andhelp@=\toks33
\eqnshift@=\dimen112
\alignsep@=\dimen113
\tagshift@=\dimen114
\tagwidth@=\dimen115
\totwidth@=\dimen116
\lineht@=\dimen117
\@envbody=\toks34
\multlinegap=\skip42
\multlinetaggap=\skip43
\mathdisplay@stack=\toks35
LaTeX Info: Redefining \[ on input line 2666.
LaTeX Info: Redefining \] on input line 2667.
)
(/usr/local/texlive/2010/texmf-dist/tex/latex/amsfonts/amssymb.sty
Package: amssymb 2009/06/22 v3.00

(/usr/local/texlive/2010/texmf-dist/tex/latex/amsfonts/amsfonts.sty
Package: amsfonts 2009/06/22 v3.00 Basic AMSFonts support
\symAMSa=\mathgroup4
\symAMSb=\mathgroup5
LaTeX Font Info:    Overwriting math alphabet `\mathfrak' in version `bold'
(Font)                  U/euf/m/n --> U/euf/b/n on input line 96.
))
(/usr/local/texlive/2010/texmf-dist/tex/latex/amscls/upref.sty
Package: upref 2004/07/29 v2.01
)
(/usr/local/texlive/2010/texmf-dist/tex/latex/endnotes/endnotes.sty
\c@endnote=\count104
\endnotesep=\dimen118
\@enotes=\write3
)
(/usr/local/texlive/2010/texmf-dist/tex/latex/amscls/amsthm.sty
Package: amsthm 2004/08/06 v2.20
\thm@style=\toks36
\thm@bodyfont=\toks37
\thm@headfont=\toks38
\thm@notefont=\toks39
\thm@headpunct=\toks40
\thm@preskip=\skip44
\thm@postskip=\skip45
\thm@headsep=\skip46
\dth@everypar=\toks41
)
(/usr/local/texlive/2010/texmf-dist/tex/latex/marginnote/marginnote.sty
Package: marginnote 2010/01/05 v1.1f non floating margin notes for LaTeX
\c@mn@abspage=\count105
)
(/usr/local/texlive/2010/texmf-dist/tex/latex/soul/soul.sty
Package: soul 2003/11/17 v2.4 letterspacing/underlining (mf)
\SOUL@word=\toks42
\SOUL@lasttoken=\toks43
\SOUL@cmds=\toks44
\SOUL@buffer=\toks45
\SOUL@token=\toks46
\SOUL@spaceskip=\skip47
\SOUL@ttwidth=\dimen119
\SOUL@uldp=\dimen120
\SOUL@ulht=\dimen121
)
(/usr/local/texlive/2010/texmf-dist/tex/latex/graphics/graphicx.sty
Package: graphicx 1999/02/16 v1.0f Enhanced LaTeX Graphics (DPC,SPQR)

(/usr/local/texlive/2010/texmf-dist/tex/latex/graphics/keyval.sty
Package: keyval 1999/03/16 v1.13 key=value parser (DPC)
\KV@toks@=\toks47
)
\Gin@req@height=\dimen122
\Gin@req@width=\dimen123
)
(/usr/local/texlive/2010/texmf-dist/tex/latex/rotating/rotating.sty
Package: rotating 2009/03/28 v2.16a rotated objects in LaTeX

(/usr/local/texlive/2010/texmf-dist/tex/latex/base/ifthen.sty
Package: ifthen 2001/05/26 v1.1c Standard LaTeX ifthen package (DPC)
)
\c@r@tfl@t=\count106
\rotFPtop=\skip48
\rotFPbot=\skip49
\rot@float@box=\box34
\rot@mess@toks=\toks48
)
(/usr/local/texlive/2010/texmf-dist/tex/latex/tools/dcolumn.sty
Package: dcolumn 2001/05/28 v1.06 decimal alignment package (DPC)

(/usr/local/texlive/2010/texmf-dist/tex/latex/tools/array.sty
Package: array 2008/09/09 v2.4c Tabular extension package (FMi)
\col@sep=\dimen124
\extrarowheight=\dimen125
\NC@list=\toks49
\extratabsurround=\skip50
\backup@length=\skip51
))
(/usr/local/texlive/2010/texmf-dist/tex/latex/base/fontenc.sty
Package: fontenc 2005/09/27 v1.99g Standard LaTeX package

(/usr/local/texlive/2010/texmf-dist/tex/latex/base/t1enc.def
File: t1enc.def 2005/09/27 v1.99g Standard LaTeX file
LaTeX Font Info:    Redeclaring font encoding T1 on input line 43.
))
(/usr/local/texlive/2010/texmf-dist/tex/latex/psnfss/palatino.sty
Package: palatino 2005/04/12 PSNFSS-v9.2a (SPQR) 
)
(/usr/local/texlive/2010/texmf-dist/tex/latex/psnfss/helvet.sty
Package: helvet 2005/04/12 PSNFSS-v9.2a (WaS) 
)
\catchlinewd=\dimen126
\dcht=\dimen127
\frametextht=\dimen128
\myrunhwidth=\skip52
LaTeX Font Info:    Try loading font information for T1+phv on input line 481.

(/usr/local/texlive/2010/texmf-dist/tex/latex/psnfss/t1phv.fd
File: t1phv.fd 2001/06/04 scalable font definitions for T1/phv.
)
LaTeX Font Info:    Font shape `T1/phv/m/n' will be
(Font)              scaled to size 9.35007pt on input line 481.
\c@part=\count107
\c@section=\count108
\c@subsection=\count109
\c@subsubsection=\count110
\c@paragraph=\count111
\c@subparagraph=\count112
\c@figure=\count113
\c@scheme=\count114
\c@table=\count115
\abovecaptionskip=\skip53
\belowcaptionskip=\skip54
\leftnoteskip=\dimen129

(/usr/local/texlive/2010/texmf-dist/tex/latex/colortbl/colortbl.sty
Package: colortbl 2001/02/13 v0.1j Color table columns (DPC)
\everycr=\toks50
\minrowclearance=\skip55
)
\bibindent=\dimen130
\absbox=\box35
\fmtextbox=\box36
\c@mythm=\count116
\rotdimen=\dimen131
\symEulerExtension=\mathgroup6
LaTeX Font Info:    Redeclaring math symbol \intop on input line 1449.
LaTeX Font Info:    Redeclaring math symbol \ointop on input line 1450.

(/usr/local/texlive/2010/texmf-dist/tex/latex/cite/cite.sty
LaTeX Info: Redefining \cite on input line 285.
LaTeX Info: Redefining \nocite on input line 356.
Package: cite 2009/08/29  v 5.2
)
\eqntext=\dimen132

(/usr/local/texlive/2010/texmf-dist/tex/latex/hyperref/hyperref.sty
Package: hyperref 2010/06/18 v6.81g Hypertext links for LaTeX

(/usr/local/texlive/2010/texmf-dist/tex/generic/oberdiek/ltxcmds.sty
Package: ltxcmds 2010/04/26 v1.7 LaTeX kernel commands for general use (HO)
)
(/usr/local/texlive/2010/texmf-dist/tex/generic/oberdiek/kvsetkeys.sty
Package: kvsetkeys 2010/03/01 v1.9 Key value parser (HO)

(/usr/local/texlive/2010/texmf-dist/tex/generic/oberdiek/infwarerr.sty
Package: infwarerr 2010/04/08 v1.3 Providing info/warning/message (HO)
)
(/usr/local/texlive/2010/texmf-dist/tex/generic/oberdiek/etexcmds.sty
Package: etexcmds 2010/01/28 v1.3 Prefix for e-TeX command names (HO)
Package etexcmds Info: Could not find \expanded.
(etexcmds)             That can mean that you are not using pdfTeX 1.50 or
(etexcmds)             that some package has redefined \expanded.
(etexcmds)             In the latter case, load this package earlier.
))
(/usr/local/texlive/2010/texmf-dist/tex/generic/oberdiek/pdfescape.sty
Package: pdfescape 2010/03/01 v1.9 Provides hex, PDF name and string conversion
s (HO)

(/usr/local/texlive/2010/texmf-dist/tex/generic/oberdiek/pdftexcmds.sty
Package: pdftexcmds 2010/04/01 v0.9 Utility functions of pdfTeX for LuaTeX (HO)


(/usr/local/texlive/2010/texmf-dist/tex/generic/oberdiek/ifluatex.sty
Package: ifluatex 2010/03/01 v1.3 Provides the ifluatex switch (HO)
Package ifluatex Info: LuaTeX not detected.
)
Package pdftexcmds Info: LuaTeX not detected.
Package pdftexcmds Info: \pdf@primitive is available.
Package pdftexcmds Info: \pdf@ifprimitive is available.
))
(/usr/local/texlive/2010/texmf-dist/tex/generic/oberdiek/ifpdf.sty
Package: ifpdf 2010/01/28 v2.1 Provides the ifpdf switch (HO)
Package ifpdf Info: pdfTeX in pdf mode detected.
)
(/usr/local/texlive/2010/texmf-dist/tex/generic/oberdiek/ifvtex.sty
Package: ifvtex 2010/03/01 v1.5 Switches for detecting VTeX and its modes (HO)
Package ifvtex Info: VTeX not detected.
)
(/usr/local/texlive/2010/texmf-dist/tex/generic/ifxetex/ifxetex.sty
Package: ifxetex 2009/01/23 v0.5 Provides ifxetex conditional
)
(/usr/local/texlive/2010/texmf-dist/tex/latex/oberdiek/hycolor.sty
Package: hycolor 2009/12/12 v1.6 Color options of hyperref/bookmark (HO)

(/usr/local/texlive/2010/texmf-dist/tex/latex/oberdiek/xcolor-patch.sty
Package: xcolor-patch 2009/12/12 xcolor patch
))
(/usr/local/texlive/2010/texmf-dist/tex/latex/oberdiek/letltxmacro.sty
Package: letltxmacro 2008/06/24 v1.3 Let assignment for LaTeX macros (HO)
)
\@linkdim=\dimen133
\Hy@linkcounter=\count117
\Hy@pagecounter=\count118

(/usr/local/texlive/2010/texmf-dist/tex/latex/hyperref/pd1enc.def
File: pd1enc.def 2010/06/18 v6.81g Hyperref: PDFDocEncoding definition (HO)
)
(/usr/local/texlive/2010/texmf-dist/tex/generic/oberdiek/intcalc.sty
Package: intcalc 2007/09/27 v1.1 Expandable integer calculations (HO)
)
(/usr/local/texlive/2010/texmf-dist/tex/latex/latexconfig/hyperref.cfg
File: hyperref.cfg 2002/06/06 v1.2 hyperref configuration of TeXLive
)
(/usr/local/texlive/2010/texmf-dist/tex/latex/oberdiek/kvoptions.sty
Package: kvoptions 2010/02/22 v3.7 Keyval support for LaTeX options (HO)
)
Package hyperref Info: Option `bookmarksnumbered' set `true' on input line 3577
.
Package hyperref Info: Option `raiselinks' set `true' on input line 3577.
Package hyperref Info: Option `breaklinks' set `true' on input line 3577.
Package hyperref Info: Hyper figures OFF on input line 3658.
Package hyperref Info: Link nesting OFF on input line 3663.
Package hyperref Info: Hyper index ON on input line 3666.
Package hyperref Info: Plain pages OFF on input line 3673.
Package hyperref Info: Backreferencing OFF on input line 3678.

Implicit mode ON; LaTeX internals redefined
Package hyperref Info: Bookmarks ON on input line 3874.
(/usr/local/texlive/2010/texmf-dist/tex/latex/url/url.sty
\Urlmuskip=\muskip11
Package: url 2006/04/12  ver 3.3  Verb mode for urls, etc.
)
LaTeX Info: Redefining \url on input line 4159.

(/usr/local/texlive/2010/texmf-dist/tex/generic/oberdiek/bitset.sty
Package: bitset 2007/09/28 v1.0 Data type bit set (HO)

(/usr/local/texlive/2010/texmf-dist/tex/generic/oberdiek/bigintcalc.sty
Package: bigintcalc 2007/11/11 v1.1 Expandable big integer calculations (HO)
))
\Fld@menulength=\count119
\Field@Width=\dimen134
\Fld@charsize=\dimen135
\Field@toks=\toks51
Package hyperref Info: Hyper figures OFF on input line 5137.
Package hyperref Info: Link nesting OFF on input line 5142.
Package hyperref Info: Hyper index ON on input line 5145.
Package hyperref Info: backreferencing OFF on input line 5152.
Package hyperref Info: Link coloring OFF on input line 5157.
Package hyperref Info: Link coloring with OCG OFF on input line 5162.
Package hyperref Info: PDF/A mode OFF on input line 5167.
LaTeX Info: Redefining \ref on input line 5207.
LaTeX Info: Redefining \pageref on input line 5211.

(/usr/local/texlive/2010/texmf-dist/tex/generic/oberdiek/atbegshi.sty
Package: atbegshi 2010/03/25 v1.12 At begin shipout hook (HO)
Package atbegshi Info: Package `crop' patched.
)
\Hy@abspage=\count120
\c@Item=\count121
\c@Hfootnote=\count122
)
* hyperref using default driver hpdftex *
(/usr/local/texlive/2010/texmf-dist/tex/latex/hyperref/hpdftex.def
File: hpdftex.def 2010/06/18 v6.81g Hyperref driver for pdfTeX

(/usr/local/texlive/2010/texmf-dist/tex/latex/oberdiek/atveryend.sty
Package: atveryend 2010/03/24 v1.5 Hooks at very end of document (HO)
Package atveryend Info: \enddocument detected (standard).
)
\Fld@listcount=\count123
\c@bookmark@seq@number=\count124

(/usr/local/texlive/2010/texmf-dist/tex/latex/oberdiek/rerunfilecheck.sty
Package: rerunfilecheck 2010/03/16 v1.6 Rerun checks for auxiliary files (HO)

(/usr/local/texlive/2010/texmf-dist/tex/generic/oberdiek/uniquecounter.sty
Package: uniquecounter 2009/12/18 v1.1 Provides unlimited unique counter (HO)
)
Package uniquecounter Info: New unique counter `rerunfilecheck' on input line 2
71.
)
\Hy@SectionHShift=\skip56
)
Package hyperref Info: Option `colorlinks' set `true' on input line 1522.
)
(/usr/local/texlive/2010/texmf-dist/tex/latex/was/fixmath.sty
Package: fixmath 2000/04/11 v0.9 (WaS)
LaTeX Font Info:    Redeclaring math symbol \Gamma on input line 27.
LaTeX Font Info:    Redeclaring math symbol \Delta on input line 28.
LaTeX Font Info:    Redeclaring math symbol \Theta on input line 29.
LaTeX Font Info:    Redeclaring math symbol \Lambda on input line 30.
LaTeX Font Info:    Redeclaring math symbol \Xi on input line 31.
LaTeX Font Info:    Redeclaring math symbol \Pi on input line 32.
LaTeX Font Info:    Redeclaring math symbol \Sigma on input line 33.
LaTeX Font Info:    Redeclaring math symbol \Upsilon on input line 34.
LaTeX Font Info:    Redeclaring math symbol \Phi on input line 35.
LaTeX Font Info:    Redeclaring math symbol \Psi on input line 36.
LaTeX Font Info:    Redeclaring math symbol \Omega on input line 37.
LaTeX Font Info:    Redeclaring math symbol \alpha on input line 38.
LaTeX Font Info:    Redeclaring math symbol \beta on input line 39.
LaTeX Font Info:    Redeclaring math symbol \gamma on input line 40.
LaTeX Font Info:    Redeclaring math symbol \delta on input line 41.
LaTeX Font Info:    Redeclaring math symbol \epsilon on input line 42.
LaTeX Font Info:    Redeclaring math symbol \zeta on input line 43.
LaTeX Font Info:    Redeclaring math symbol \eta on input line 44.
LaTeX Font Info:    Redeclaring math symbol \theta on input line 45.
LaTeX Font Info:    Redeclaring math symbol \iota on input line 46.
LaTeX Font Info:    Redeclaring math symbol \kappa on input line 47.
LaTeX Font Info:    Redeclaring math symbol \lambda on input line 48.
LaTeX Font Info:    Redeclaring math symbol \mu on input line 49.
LaTeX Font Info:    Redeclaring math symbol \nu on input line 50.
LaTeX Font Info:    Redeclaring math symbol \xi on input line 51.
LaTeX Font Info:    Redeclaring math symbol \pi on input line 52.
LaTeX Font Info:    Redeclaring math symbol \rho on input line 53.
LaTeX Font Info:    Redeclaring math symbol \sigma on input line 54.
LaTeX Font Info:    Redeclaring math symbol \tau on input line 55.
LaTeX Font Info:    Redeclaring math symbol \upsilon on input line 56.
LaTeX Font Info:    Redeclaring math symbol \phi on input line 57.
LaTeX Font Info:    Redeclaring math symbol \chi on input line 58.
LaTeX Font Info:    Redeclaring math symbol \psi on input line 59.
LaTeX Font Info:    Redeclaring math symbol \omega on input line 60.
LaTeX Font Info:    Redeclaring math symbol \varepsilon on input line 61.
LaTeX Font Info:    Redeclaring math symbol \vartheta on input line 62.
LaTeX Font Info:    Redeclaring math symbol \varpi on input line 63.
LaTeX Font Info:    Redeclaring math symbol \varphi on input line 64.
LaTeX Font Info:    Redeclaring math symbol \varrho on input line 65.
LaTeX Font Info:    Redeclaring math symbol \varsigma on input line 66.
)
(/usr/local/texlive/2010/texmf-dist/tex/latex/caption/caption.sty
Package: caption 2010/01/09 v3.1m Customizing captions (AR)

(/usr/local/texlive/2010/texmf-dist/tex/latex/caption/caption3.sty
Package: caption3 2010/01/14 v3.1m caption3 kernel (AR)
\captionmargin=\dimen136
\captionmargin@=\dimen137
\captionwidth=\dimen138
\caption@indent=\dimen139
\caption@parindent=\dimen140
\caption@hangindent=\dimen141
Package caption Info: Unknown document class (or package),
(caption)             standard defaults will be used on input line 1084.
)

Package caption Warning: Unsupported document class (or package) detected,
(caption)                usage of the caption package is not recommended.
See the caption package documentation for explanation.

Package caption Info: \@makecaption = \long macro:#1#2->\vskip \abovecaptionski
p \sbox \@tempboxa {{\captionheadfont #1.}\hskip 2.5pt{\captionfont #2}}\ifdim 
\wd \@tempboxa <\hsize \global \@minipagefalse \hb@xt@ \hsize {\box \@tempboxa 
}\else \ifdim \wd \@tempboxa >1.99\hsize {{\captionheadfont #1.}\hskip 2.5pt {\
captionfont #2}\par } \else {{\captionheadfont #1.}\hskip 2.5pt {\captionfont #
2}\par } \fi \fi \vskip \belowcaptionskip .
\c@ContinuedFloat=\count125
Package caption Info: hyperref package is loaded.
Package caption Info: rotating package is loaded.
) (/usr/local/texlive/2010/texmf-dist/tex/latex/natbib/natbib.sty
Package: natbib 2009/11/07 8.31a (PWD, AO)


Package natbib Warning: The `cite' package should not be used
(natbib)                with natbib. Use option `sort' instead.

\bibhang=\skip57
\bibsep=\skip58
LaTeX Info: Redefining \cite on input line 694.
LaTeX Info: Redefining \citenum on input line 708.
\c@NAT@ctr=\count126
) (/usr/local/texlive/2010/texmf-dist/tex/latex/appendix/appendix.sty
Package: appendix 2009/09/02 v1.2b extra appendix facilities
\c@@pps=\count127
\c@@ppsavesec=\count128
\c@@ppsaveapp=\count129
)
(./Semi_Infinite_gratings_suppmat_Jan_21.aux)
\openout1 = `Semi_Infinite_gratings_suppmat_Jan_21.aux'.

LaTeX Font Info:    Checking defaults for OML/cmm/m/it on input line 36.
LaTeX Font Info:    ... okay on input line 36.
LaTeX Font Info:    Checking defaults for T1/cmr/m/n on input line 36.
LaTeX Font Info:    ... okay on input line 36.
LaTeX Font Info:    Checking defaults for OT1/cmr/m/n on input line 36.
LaTeX Font Info:    ... okay on input line 36.
LaTeX Font Info:    Checking defaults for OMS/cmsy/m/n on input line 36.
LaTeX Font Info:    ... okay on input line 36.
LaTeX Font Info:    Checking defaults for OMX/cmex/m/n on input line 36.
LaTeX Font Info:    ... okay on input line 36.
LaTeX Font Info:    Checking defaults for U/cmr/m/n on input line 36.
LaTeX Font Info:    ... okay on input line 36.
LaTeX Font Info:    Checking defaults for PD1/pdf/m/n on input line 36.
LaTeX Font Info:    ... okay on input line 36.
LaTeX Font Info:    Try loading font information for T1+ppl on input line 36.

(/usr/local/texlive/2010/texmf-dist/tex/latex/psnfss/t1ppl.fd
File: t1ppl.fd 2001/06/04 font definitions for T1/ppl.
)
(/usr/local/texlive/2010/texmf-dist/tex/context/base/supp-pdf.mkii
[Loading MPS to PDF converter (version 2006.09.02).]
\scratchcounter=\count130
\scratchdimen=\dimen142
\scratchbox=\box37
\nofMPsegments=\count131
\nofMParguments=\count132
\everyMPshowfont=\toks52
\MPscratchCnt=\count133
\MPscratchDim=\dimen143
\MPnumerator=\count134
\everyMPtoPDFconversion=\toks53
) (/usr/local/texlive/2010/texmf-dist/tex/latex/oberdiek/epstopdf-base.sty
Package: epstopdf-base 2010/02/09 v2.5 Base part for package epstopdf

(/usr/local/texlive/2010/texmf-dist/tex/latex/oberdiek/grfext.sty
Package: grfext 2007/09/30 v1.0 Managing graphics extensions (HO)
)
Package grfext Info: Graphics extension search list:
(grfext)             [.png,.pdf,.jpg,.mps,.jpeg,.jbig2,.jb2,.PNG,.PDF,.JPG,.JPE
G,.JBIG2,.JB2,.eps]
(grfext)             \AppendGraphicsExtensions on input line 436.

(/usr/local/texlive/2010/texmf-dist/tex/latex/latexconfig/epstopdf-sys.cfg
File: epstopdf-sys.cfg 2010/07/13 v1.3 Configuration of (r)epstopdf for TeX Liv
e
))
Package crop Info: requested driver: `' on input line 36.
Package crop Info: detected driver: `pdftex' on input line 36.
Package crop Info: using `pdftex' graphics driver on input line 36.
Package marginnote Info: \pdfoutput not 0 and \pdflastxpos available.
(marginnote)             Extended position detection mode activated.

(/usr/local/texlive/2010/texmf-dist/tex/latex/tools/longtable.sty
Package: longtable 2004/02/01 v4.11 Multi-page Table package (DPC)
\LTleft=\skip59
\LTright=\skip60
\LTpre=\skip61
\LTpost=\skip62
\LTchunksize=\count135
\LTcapwidth=\dimen144
\LT@head=\box38
\LT@firsthead=\box39
\LT@foot=\box40
\LT@lastfoot=\box41
\LT@cols=\count136
\LT@rows=\count137
\c@LT@tables=\count138
\c@LT@chunks=\count139
\LT@p@ftn=\toks54
)
\AtBeginShipoutBox=\box42
Package hyperref Info: Link coloring ON on input line 36.

(/usr/local/texlive/2010/texmf-dist/tex/latex/hyperref/nameref.sty
Package: nameref 2010/04/30 v2.40 Cross-referencing by name of section

(/usr/local/texlive/2010/texmf-dist/tex/latex/oberdiek/refcount.sty
Package: refcount 2008/08/11 v3.1 Data extraction from references (HO)
)
(/usr/local/texlive/2010/texmf-dist/tex/generic/oberdiek/gettitlestring.sty
Package: gettitlestring 2009/12/18 v1.3 Cleanup title references (HO)
)
\c@section@level=\count140
)
LaTeX Info: Redefining \ref on input line 36.
LaTeX Info: Redefining \pageref on input line 36.
LaTeX Info: Redefining \nameref on input line 36.

(./Semi_Infinite_gratings_suppmat_Jan_21.out)
(./Semi_Infinite_gratings_suppmat_Jan_21.out)
\@outlinefile=\write4
\openout4 = `Semi_Infinite_gratings_suppmat_Jan_21.out'.

Package caption Info: Begin \AtBeginDocument code.
Package caption Info: longtable package is loaded.

(/usr/local/texlive/2010/texmf-dist/tex/latex/caption/ltcaption.sty
Package: ltcaption 2008/03/28 v1.2 longtable captions (AR)
)
Package caption Info: End \AtBeginDocument code.

<PROCEEDINGS_A_RGB.pdf, id=16, 204.97981pt x 18.40877pt>
File: PROCEEDINGS_A_RGB.pdf Graphic file (type pdf)

<use PROCEEDINGS_A_RGB.pdf>
LaTeX Font Info:    Font shape `T1/phv/m/n' will be
(Font)              scaled to size 11.47508pt on input line 63.

Overfull \hbox (14.44972pt too wide) in paragraph at lines 63--63
[][]\T1/phv/m/n/13.5 rspa.royalsocietypublishing.org[] 
 []

LaTeX Font Info:    Font shape `T1/phv/m/n' will be
(Font)              scaled to size 15.30011pt on input line 63.
<RS_crossmark_logo.pdf, id=18, 37.1508pt x 46.1725pt>
File: RS_crossmark_logo.pdf Graphic file (type pdf)

<use RS_crossmark_logo.pdf>
LaTeX Font Info:    Font shape `T1/phv/m/n' will be
(Font)              scaled to size 8.50006pt on input line 63.
LaTeX Font Info:    Font shape `T1/phv/b/n' will be
(Font)              scaled to size 8.50006pt on input line 63.
LaTeX Font Info:    Try loading font information for U+msa on input line 63.

(/usr/local/texlive/2010/texmf-dist/tex/latex/amsfonts/umsa.fd
File: umsa.fd 2009/06/22 v3.00 AMS symbols A
)
LaTeX Font Info:    Try loading font information for U+msb on input line 63.

(/usr/local/texlive/2010/texmf-dist/tex/latex/amsfonts/umsb.fd
File: umsb.fd 2009/06/22 v3.00 AMS symbols B
)
LaTeX Font Info:    Try loading font information for U+euex on input line 63.

(/usr/local/texlive/2010/texmf-dist/tex/latex/amsfonts/ueuex.fd
File: ueuex.fd 2009/06/22 v3.00 Euler extra symbols
)
LaTeX Font Info:    Font shape `T1/phv/m/n' will be
(Font)              scaled to size 17.00012pt on input line 63.
LaTeX Font Info:    Font shape `T1/phv/m/n' will be
(Font)              scaled to size 11.90009pt on input line 63.
LaTeX Font Info:    Calculating math sizes for size <14> on input line 63.
LaTeX Font Info:    Calculating math sizes for size <11> on input line 63.


LaTeX Font Warning: Font shape `OT1/cmr/m/n' in size <5.5> not available
(Font)              size <5> substituted on input line 63.


LaTeX Font Warning: Font shape `OML/cmm/m/it' in size <5.5> not available
(Font)              size <5> substituted on input line 63.


LaTeX Font Warning: Font shape `OMS/cmsy/m/n' in size <5.5> not available
(Font)              size <5> substituted on input line 63.


Overfull \hbox (11.48364pt too wide) in paragraph at lines 63--63
$[]$|  $[]$ 
 []


Underfull \vbox (badness 10000) has occurred while \output is active []


Underfull \hbox (badness 10000) has occurred while \output is active
[]
 []

<RS_Pubs_Logo_Line_CMYK.pdf, id=19, 1003.52718pt x 126.95128pt>
File: RS_Pubs_Logo_Line_CMYK.pdf Graphic file (type pdf)

<use RS_Pubs_Logo_Line_CMYK.pdf>
LaTeX Font Info:    Font shape `T1/phv/m/n' will be
(Font)              scaled to size 6.37505pt on input line 67.
LaTeX Font Info:    Calculating math sizes for size <7.5> on input line 67.


LaTeX Font Warning: Font shape `OT1/cmr/m/n' in size <7.5> not available
(Font)              size <7> substituted on input line 67.


LaTeX Font Warning: Font shape `OT1/cmr/m/n' in size <3.75> not available
(Font)              size <5> substituted on input line 67.


LaTeX Font Warning: Font shape `OML/cmm/m/it' in size <7.5> not available
(Font)              size <7> substituted on input line 67.


LaTeX Font Warning: Font shape `OML/cmm/m/it' in size <3.75> not available
(Font)              size <5> substituted on input line 67.


LaTeX Font Warning: Font shape `OMS/cmsy/m/n' in size <7.5> not available
(Font)              size <7> substituted on input line 67.


LaTeX Font Warning: Font shape `OMS/cmsy/m/n' in size <3.75> not available
(Font)              size <5> substituted on input line 67.

LaTeX Font Info:    Try loading font information for OMS+phv on input line 67.
(/usr/local/texlive/2010/texmf-dist/tex/latex/psnfss/omsphv.fd
File: omsphv.fd 
)
LaTeX Font Info:    Font shape `OMS/phv/m/n' in size <7.5> not available
(Font)              Font shape `OMS/cmsy/m/n' tried instead on input line 67.


LaTeX Font Warning: Font shape `OMS/cmsy/m/n' in size <7.5> not available
(Font)              size <7> substituted on input line 67.

LaTeX Font Info:    Font shape `T1/phv/m/n' will be
(Font)              scaled to size 4.4625pt on input line 67.
LaTeX Font Info:    Font shape `T1/phv/m/n' will be
(Font)              scaled to size 3.18752pt on input line 67.

Overfull \hbox (11.22607pt too wide) has occurred while \output is active
[]  [][][][][][] 
 []

[1


{/usr/local/texlive/2010/texmf-var/fonts/map/pdftex/updmap/pdftex.map} <./PROCE
EDINGS_A_RGB.pdf> <./RS_crossmark_logo.pdf> <./RS_Pubs_Logo_Line_CMYK.pdf>]
LaTeX Font Info:    Font shape `T1/phv/m/n' will be
(Font)              scaled to size 13.6001pt on input line 67.
LaTeX Font Info:    Calculating math sizes for size <16> on input line 67.


LaTeX Font Warning: Font shape `OT1/cmr/m/n' in size <16> not available
(Font)              size <17.28> substituted on input line 67.


LaTeX Font Warning: Font shape `OML/cmm/m/it' in size <16> not available
(Font)              size <17.28> substituted on input line 67.


LaTeX Font Warning: Font shape `OMS/cmsy/m/n' in size <16> not available
(Font)              size <17.28> substituted on input line 67.


Package hyperref Warning: Token not allowed in a PDF string (PDFDocEncoding):
(hyperref)                removing `math shift' on input line 67.


Package hyperref Warning: Token not allowed in a PDF string (PDFDocEncoding):
(hyperref)                removing `math shift' on input line 67.


Package hyperref Warning: Token not allowed in a PDF string (PDFDocEncoding):
(hyperref)                removing `math shift' on input line 110.


Package hyperref Warning: Token not allowed in a PDF string (PDFDocEncoding):
(hyperref)                removing `math shift' on input line 110.

LaTeX Font Info:    Font shape `T1/phv/b/n' will be
(Font)              scaled to size 7.65005pt on input line 129.

Overfull \vbox (21.4162pt too high) has occurred while \output is active []


[2] <branchcuts1.pdf, id=73, 240.9pt x 148.94547pt>
File: branchcuts1.pdf Graphic file (type pdf)
 <use branchcuts1.pdf>
<real_nobranchcut_K_beta4.pdf, id=74, 240.9pt x 132.76602pt>
File: real_nobranchcut_K_beta4.pdf Graphic file (type pdf)

<use real_nobranchcut_K_beta4.pdf>

LaTeX Warning: `h' float specifier changed to `ht'.


Package hyperref Warning: Token not allowed in a PDF string (PDFDocEncoding):
(hyperref)                removing `math shift' on input line 184.


Package hyperref Warning: Token not allowed in a PDF string (PDFDocEncoding):
(hyperref)                removing `math shift' on input line 184.


Overfull \vbox (21.51176pt too high) has occurred while \output is active []


[3]
Overfull \vbox (21.4162pt too high) has occurred while \output is active []


[4 <./branchcuts1.pdf> <./real_nobranchcut_K_beta4.pdf>] Setting LastPage
Overfull \vbox (21.51176pt too high) has occurred while \output is active []


[5]
Package atveryend Info: Empty hook `BeforeClearDocument' on input line 239.
Package atveryend Info: Empty hook `AfterLastShipout' on input line 239.
 (./Semi_Infinite_gratings_suppmat_Jan_21.aux)
Package atveryend Info: Executing hook `AtVeryEndDocument' on input line 239.
Package rerunfilecheck Info: File `Semi_Infinite_gratings_suppmat_Jan_21.out' h
as not changed.
(rerunfilecheck)             Checksum: AD47427B6F3E1A0B667BB12F147A4FCA;250.


LaTeX Font Warning: Size substitutions with differences
(Font)              up to 1.28pt have occurred.

 ) 
Here is how much of TeX's memory you used:
 8596 strings out of 493747
 124773 string characters out of 3143545
 225818 words of memory out of 3000000
 11634 multiletter control sequences out of 15000+200000
 56686 words of font info for 114 fonts, out of 3000000 for 9000
 724 hyphenation exceptions out of 8191
 41i,18n,42p,798b,427s stack positions out of 5000i,500n,10000p,200000b,50000s
{/usr/local/texlive/2010/texmf-dist/fonts/enc/dvips/base/8r.enc}</usr/local/t
exlive/2010/texmf-dist/fonts/type1/public/amsfonts/cmextra/cmex9.pfb></usr/loca
l/texlive/2010/texmf-dist/fonts/type1/public/amsfonts/cm/cmmi12.pfb></usr/local
/texlive/2010/texmf-dist/fonts/type1/public/amsfonts/cm/cmmi7.pfb></usr/local/t
exlive/2010/texmf-dist/fonts/type1/public/amsfonts/cm/cmmi9.pfb></usr/local/tex
live/2010/texmf-dist/fonts/type1/public/amsfonts/cm/cmr10.pfb></usr/local/texli
ve/2010/texmf-dist/fonts/type1/public/amsfonts/cm/cmr12.pfb></usr/local/texlive
/2010/texmf-dist/fonts/type1/public/amsfonts/cm/cmr17.pfb></usr/local/texlive/2
010/texmf-dist/fonts/type1/public/amsfonts/cm/cmr5.pfb></usr/local/texlive/2010
/texmf-dist/fonts/type1/public/amsfonts/cm/cmr7.pfb></usr/local/texlive/2010/te
xmf-dist/fonts/type1/public/amsfonts/cm/cmr8.pfb></usr/local/texlive/2010/texmf
-dist/fonts/type1/public/amsfonts/cm/cmr9.pfb></usr/local/texlive/2010/texmf-di
st/fonts/type1/public/amsfonts/cm/cmsy10.pfb></usr/local/texlive/2010/texmf-dis
t/fonts/type1/public/amsfonts/cm/cmsy5.pfb></usr/local/texlive/2010/texmf-dist/
fonts/type1/public/amsfonts/cm/cmsy7.pfb></usr/local/texlive/2010/texmf-dist/fo
nts/type1/public/amsfonts/cm/cmsy9.pfb></usr/local/texlive/2010/texmf-dist/font
s/type1/public/amsfonts/euler/euex9.pfb></usr/local/texlive/2010/texmf-dist/fon
ts/type1/public/amsfonts/symbols/msbm10.pfb></usr/local/texlive/2010/texmf-dist
/fonts/type1/urw/helvetic/uhvb8a.pfb></usr/local/texlive/2010/texmf-dist/fonts/
type1/urw/helvetic/uhvr8a.pfb></usr/local/texlive/2010/texmf-dist/fonts/type1/u
rw/palatino/uplr8a.pfb></usr/local/texlive/2010/texmf-dist/fonts/type1/urw/pala
tino/uplri8a.pfb>
Output written on Semi_Infinite_gratings_suppmat_Jan_21.pdf (5 pages, 282844 by
tes).
PDF statistics:
 196 PDF objects out of 1000 (max. 8388607)
 156 compressed objects within 2 object streams
 27 named destinations out of 1000 (max. 500000)
 50 words of extra memory for PDF output out of 10000 (max. 10000000)
