# Supplementary material for: Dynamic interfacial trapping of flexural waves in structured plates
Source: Proc Math Phys Eng Sci. 2016 Feb;472(2186):20150658. doi: 10.1098/rspa.2015.0658 (PMC4841657; doi:10.1098/rspa.2015.0658)
Supplement: Supplementary material [file rspa20150658supp1.zip › rspa-2015-0658-File007/source_files_suppmat_sgh/Semi_Infinite_gratings_suppmat_Jan_21.out]

\BOOKMARK [1][-]{Appendix.1.A}{A Factorizing K\(z\)}{}% 1
\BOOKMARK [1][-]{Appendix.1.B}{B Accelerated convergence for K\(z\)}{}% 2
\BOOKMARK [2][-]{subsection.1.B.1}{\(a\) Series representations for K\(z\) for numerical evaluation}{Appendix.1.B}% 3
